# Supplementary material for: The Dissemination of Rift Valley Fever Virus to the Eye and Sensory Neurons of Zebrafish Larvae Is Stat1-Dependent
Source: Viruses. 2025 Jan 11;17(1):87. doi: 10.3390/v17010087 (PMC11768566; doi:10.3390/v17010087)
Supplement: Supplementary file 1 [file viruses-17-00087-s001.zip]

Archive with 2 entries (2 files):
- Supplementary figures.pdf
- Video S1 - Z-stack compilation of RVFVeGFP infected zebafish larva.mp4
